# Supplementary material for: Assessing Interpersonal Proximity Evaluation in the COVID-19 Era: Evidence From the Affective Priming Task
Source: Front Psychol. 2022 Jun 16;13:901730. doi: 10.3389/fpsyg.2022.901730 (PMC9243638; doi:10.3389/fpsyg.2022.901730)
Supplement: Supplementary file 1 [file Table_1.XLS]

## Sheet: APE&Quest
Ps	APE	PROXIMITY IMAGES	DISTANCING IMAGES		(Scores 1 = Definitely Positive - 5 = Definitely Negative)
3496213	-68.74	2	2
2054301	-45.6	3.5	3
2824604	-20.65	5	1
3436493	-20.08	1.5	3.5
2750823	-19.8	1.5	4
3450321	-18.81	4	1
3466580	-18.12	4.5	1
2188931	-17	2.5	2
3447944	-9.32	2.5	4
2187947	-7.33	2	4
2202386	-7.02	4	4
2189441	-4.94	3.5	2
2071168	1.38	1	1
2050773	2	3	3
2056528	3.1	3	1
2066047	5.04	2	3
3482301	6.16	2	2
2748853	6.39	2	3.5
2198475	6.43	2	2
3495491	6.7	2	2
2078535	9.76	1	3
2753166	10.5	2	3
2196458	11.59	2.5	2
2050670	13.24	1.5	4
3546471	13.51	3	3
2749939	13.66	2	3
2198468	14.94	5	1
3499026	18.08	1	3
2060823	18.37	2	5
2188013	20.57	1.5	2
3482274	20.69	2	3
2061126	27.63	4	2.5
2813985	39.04	2	3
2784036	59.32	2	3
