# Supplementary material for: Assessing Interpersonal Proximity Evaluation in the COVID-19 Era: Evidence From the Affective Priming Task
Source: Front Psychol. 2022 Jun 16;13:901730. doi: 10.3389/fpsyg.2022.901730 (PMC9243638; doi:10.3389/fpsyg.2022.901730)
Supplement: Supplementary file 2 [file Table_2.XLSX]

## Sheet: TABLE_AnovaERs_39Ss_congruence_
ParticipantPrivateID	Correct_n.cong	Correct_n.incong	ersperc.cong	ersperc.incong	ersarsin.cong	ersarsin.incong	GROUP
2050670	0	1	0	1.5625	0	0.125	STANDARD
2050773	0	1	0	1.5625	0	0.125	STANDARD
2054301	0	3	0	4.6875	0	0.216506	INVERTED
2056528	6	8	9.375	12.5	0.306186	0.353553	STANDARD
2060823	1	0	1.5625	0	0.125	0	STANDARD
2061126	2	1	3.125	1.5625	0.176777	0.125	STANDARD
2066047	2	4	3.125	6.25	0.176777	0.25	STANDARD
2071168	1	2	1.5625	3.125	0.125	0.176777	STANDARD
2072715	2	0	3.125	0	0.176777	0	STANDARD
2078535	0	3	0	4.6875	0	0.216506	STANDARD
2187947	3	9	4.6875	14.0625	0.216506	0.375	INVERTED
2187980	0	1	0	1.5625	0	0.125	STANDARD
2188013	4	1	6.25	1.5625	0.25	0.125	STANDARD
2188931	0	0	0	0	0	0	INVERTED
2189441	1	3	1.5625	4.6875	0.125	0.216506	INVERTED
2196458	2	3	3.125	4.6875	0.176777	0.216506	STANDARD
2198468	1	2	1.5625	3.125	0.125	0.176777	STANDARD
2198475	1	1	1.5625	1.5625	0.125	0.125	STANDARD
2198604	1	1	1.5625	1.5625	0.125	0.125	STANDARD
2202386	1	0	1.5625	0	0.125	0	INVERTED
2748853	0	0	0	0	0	0	STANDARD
2749939	0	0	0	0	0	0	STANDARD
2750823	2	2	3.125	3.125	0.176777	0.176777	INVERTED
2753166	3	1	4.6875	1.5625	0.216506	0.125	STANDARD
2755534	2	0	3.125	0	0.176777	0	INVERTED
2784036	1	1	1.5625	1.5625	0.125	0.125	STANDARD
2813985	3	0	4.6875	0	0.216506	0	STANDARD
2815632	2	2	3.125	3.125	0.176777	0.176777	INVERTED
2824604	1	1	1.5625	1.5625	0.125	0.125	INVERTED
3436493	3	1	4.6875	1.5625	0.216506	0.125	INVERTED
3447944	0	0	0	0	0	0	INVERTED
3450321	0	0	0	0	0	0	INVERTED
3466580	2	0	3.125	0	0.176777	0	INVERTED
3482274	4	2	6.25	3.125	0.25	0.176777	STANDARD
3482301	1	1	1.5625	1.5625	0.125	0.125	STANDARD
3495491	4	2	6.25	3.125	0.25	0.176777	STANDARD
3496213	6	5	9.375	7.8125	0.306186	0.279508	INVERTED
3499026	3	1	4.6875	1.5625	0.216506	0.125	STANDARD
3546471	2	1	3.125	1.5625	0.176777	0.125	STANDARD
