# Supplementary material for: Assessing Interpersonal Proximity Evaluation in the COVID-19 Era: Evidence From the Affective Priming Task
Source: Front Psychol. 2022 Jun 16;13:901730. doi: 10.3389/fpsyg.2022.901730 (PMC9243638; doi:10.3389/fpsyg.2022.901730)
Supplement: Supplementary file 3 [file Table_3.XLSX]

## Sheet: TABLE_AnovaRT_Congruence_39Ss_S
ParticipantPrivateID	INCONGRUENT	CONGRUENT	APE	GROUP
2050670	816.612	803.375	13.2366	STANDARD
2050773	785.66	783.659	2.00137	STANDARD
2054301	736.226	781.828	-45.6022	INVERTED
2056528	632.511	629.409	3.10225	STANDARD
2060823	662.427	644.056	18.371	STANDARD
2061126	927.729	900.103	27.6254	STANDARD
2066047	594.9	589.864	5.03668	STANDARD
2071168	601.387	600.011	1.3761	STANDARD
2072715	761.917	761.586	0.33046	STANDARD
2078535	594.51	584.75	9.75985	STANDARD
2187947	619.321	626.655	-7.33442	INVERTED
2187980	734.401	702.048	32.353	STANDARD
2188013	611.306	590.739	20.5663	STANDARD
2188931	598.127	615.131	-17.0042	INVERTED
2189441	613.678	618.617	-4.9387	INVERTED
2196458	542.219	530.632	11.5861	STANDARD
2198468	716.695	701.758	14.9369	STANDARD
2198475	755.997	749.567	6.42968	STANDARD
2198604	802.391	776.909	25.4818	STANDARD
2202386	884.288	891.305	-7.01751	INVERTED
2748853	802.291	795.903	6.38767	STANDARD
2749939	940.717	927.055	13.6621	STANDARD
2750823	1023.27	1043.07	-19.8011	INVERTED
2753166	789.202	778.707	10.4954	STANDARD
2755534	708.82	711.241	-2.42106	INVERTED
2784036	733.825	674.504	59.3206	STANDARD
2813985	855.629	816.587	39.0418	STANDARD
2815632	950.35	1011.83	-61.4776	INVERTED
2824604	739.486	760.139	-20.6529	INVERTED
3436493	750.357	770.44	-20.0833	INVERTED
3447944	600.83	610.154	-9.32393	INVERTED
3450321	755.364	774.17	-18.8059	INVERTED
3466580	648.206	666.328	-18.1215	INVERTED
3482274	784.517	763.823	20.6944	STANDARD
3482301	610.625	604.465	6.16017	STANDARD
3495491	591.723	585.024	6.69954	STANDARD
3496213	821.472	890.207	-68.7351	INVERTED
3499026	602.672	584.593	18.0795	STANDARD
3546471	633.907	620.396	13.5117	STANDARD
